# Supplementary material for: Reversing Pathology in an Aggravated Fabry Mouse Model Using Low-Dose Engineered Human Alpha-Galactosidase A AAV Gene Therapy
Source: Biomedicines. 2025 Feb 25;13(3):577. doi: 10.3390/biomedicines13030577 (PMC11940569; doi:10.3390/biomedicines13030577)
Supplement: Supplementary file 1 [file biomedicines-13-00577-s001.zip]

Archive with 1 entries (1 files):
- biomedicines-3454907-Supplementary Materials.pdf
